# Supplementary material for: The Toxic Effects of Petroleum Diesel, Biodiesel, and Renewable Diesel Exhaust Particles on Human Alveolar Epithelial Cells
Source: J Xenobiot. 2024 Oct 9;14(4):1432–49. doi: 10.3390/jox14040080 (PMC11503417; doi:10.3390/jox14040080)
Supplement: Supplementary file 1 [file jox-14-00080-s001.zip]

Archive with 8 entries (8 files):
- Supplementary file S1_Particle collection.pdf
- Supplementary file S2_Chemical analysis.pdf
- Supplementary file S3_fuel_PAHs.xlsx
- Supplementary file S4_DMPS.xlsx
- Supplementary file S5_Metals.xlsx
- Supplementary file S6_MTT.pdf
- Supplementary file S7_Cell cycle.pdf
- Supplementary file S8_Inflammation.pdf
