# Supplementary material for: The Toxic Effects of Petroleum Diesel, Biodiesel, and Renewable Diesel Exhaust Particles on Human Alveolar Epithelial Cells
Source: J Xenobiot. 2024 Oct 9;14(4):1432–49. doi: 10.3390/jox14040080 (PMC11503417; doi:10.3390/jox14040080)
Supplement: Supplementary file 1 [file jox-14-00080-s001.zip › Supplementary file S3_fuel_PAHs.xlsx]

## Sheet: Additional file S3
Supplementary file S3. Fuel content (mg/L) of PAHs and oxygenated PAHs (Oxy-PAHs)
	SD10	RME100%	SME100%	HVO100%
PAHs
fluorene	157	15	1.4	13
phenanthrene	30	3.1	0.3	4.3
anthracene	5.5	0.5	<0.1	1.4
3-Methylphenanthrene	30	3.7	<0.1	3.0
2-Methylphenanthrene	31	3.2	<0.1	3.4
2-Methylanthracene	1.7	0.8	0.2	0.4
9-Methylphenanthrene	30	2.4	<0.1	3.1
1-methylphenanthrene	29	3.0	<0.1	3.0
1,7-Dimethylphenanthrene	20	1.8	na	2.1
Σ Dimethyl-178a	177	13	na	19
fluoranthene	<0.2	na	na	<0.2
pyrene	78	na	na	1.2
3-Methylfluoroantheneb	2.3	0.1	<0.03	0.2
Retene	12	1.0	0.9	0.9
4-Methylpyrene	8.7	0.8	<0.03	1.4
1-Methylpyrene	5.9	0.6	<0.03	1.1
benz(a)anthracene	0.3	<0.1	<0.1	<0.1
triphenylene+chrysene	0.9	<0.1	<0.1	<0.1
3-Methylchryseneb	1.3	<0.05	<0.05	<0.05
6-Methylchrysene	0.3	<0.05	<0.05	0.04
Σ Methyl-228c	3.4	<0.2	<0.2	<0.2
benzo(b+k+j)fluoranthene	0.2	0.1	0.04	0.04
benzo(e)pyrene	0.2	<0.02	<0.02	0.03
benzo(a)pyrene	0.1	<0.02	<0.02	<0.02
perylene	<0.02	<0.02	<0.02	<0.02
indeno(1,2,3-cd)pyrene	<0.02	<0.02	<0.02	<0.02
dibenz(a,h+a,c)anthracene	<0.02	<0.02	<0.02	<0.02
benzo(ghi)perylene	<0.02	<0.02	<0.02	<0.02
Sum of 44 PAHs	446	36	3	38
Oxy-PAHs
Ketones
9H-fluoren-9-one	9.0	0.7	0.1	1.3
1H-phenalene-one	2.7	<2	<2	<2
10H-anthracene-9-one	2.0	<1	na	0.2
4H-cyclopenta[def]phenanthren-4-one	0.9	<0.1	na	<0.1
11H-benzo[a]fluorene-11-one	1.3	<0.1	<0.1	0.6
7H-benzo[de]anthracene-7-one	0.1	0.4	0.4	<0.1
6H-benzo[cd]pyrene-6-one	0.1	<0.1	<0.1	<0.1
Quinones
anthracene-9,10-dione	4.6	<0.5	<0.5	<0.5
2-methyl-anthracene-9,10-dione	11	na	na	1.1
2-ethyl-anthracene-9,10-dione	1.9	0.3	0.3	0.2
benz[a]anthracene-7,12-dione	2.0	<0.1	<0.1	0.2
naphthacene-5,12-dione	0.3	<0.1	<0.1	<0.1
Sum of 12 Oxy-PAHs	36	1.4	0.8	4
na: not available due to sample matrix interference
aSum of 7 PAH-isomers with a molecular mass of 206 u quantified using the response factor for 1,7-Dimethylphenanthrene
bIncluding one additional not identified isomer
cSum of 6 PAH-isomers with a molecular mass of 242 u quantified using the response factor for 6-Methylchrysene
