# Supplementary material for: The Toxic Effects of Petroleum Diesel, Biodiesel, and Renewable Diesel Exhaust Particles on Human Alveolar Epithelial Cells
Source: J Xenobiot. 2024 Oct 9;14(4):1432–49. doi: 10.3390/jox14040080 (PMC11503417; doi:10.3390/jox14040080)
Supplement: Supplementary file 1 [file jox-14-00080-s001.zip › Supplementary file S4_DMPS.xlsx]

## Sheet: Sheet1
Supplementary file S4. DMPS
Name	N_tot	S_mean	V_mean	D_mean_N	Sigma2	Sigma	Median	D_mean_S	D_mean_V
________	__________	______	__________	________	______	______	______	________	________
'SD10'	2.0077e+05	35318	1.1863e+06	83.579	4256.5	65.242	59.909	106.03	131.34
'SD10'	2.0359e+05	38262	1.2737e+06	88.871	4281.1	65.43	66.247	110.36	134.49
'SD10'	3.2271e+05	37536	1.2485e+06	87.514	4289.4	65.493	66.247	109.31	133.6
'RME100'	3.6894e+05	13001	2.62e+05	52.236	1409.7	37.546	40.347	64.33	79.39
'RME100'	6.8759e+05	15213	3.0871e+05	57.807	1500.9	38.741	44.488	69.588	83.853
'RME50'	3.5687e+05	23198	6.1002e+05	69.051	2616.1	51.148	54.204	85.931	105.22
'SME50'	3.915e+05	27938	7.4807e+05	78.089	2795.1	52.869	59.909	94.303	112.63
'SME100'	4.8483e+05	18649	4.0028e+05	64.411	1787.5	42.278	49.086	77.047	91.437
'HVO50'	5.592e+05	48017	1.5862e+06	104.64	4333.7	65.831	81.258	123.63	144.69
'HVO100'	4.8615e+05	37441	1.086e+06	92.674	3329.5	57.702	73.336	109.17	127.53
'RME5'	3.6392e+05	46363	1.6049e+06	100.27	4703.9	68.585	81.258	121.48	145.26
N_tot: Total number of particles in the population
S_mean: Mean surface area, average surface area of the population
V_mean: Mean volume, Average volume of the population
D_mean_N: Number mean diameter
Sigma2: Variance
Sigma: Standard deviation
Median: Diameter below which one -half of the particles lies
D_mean_S: Surface area mean diameter (diameter of the particle which surface area equals the mean of the surface of the population)
D_mean_V: Volume area mean diameter (diameter of the particle which volume equals the mean of volume of the population)
