# Supplementary material for: The Toxic Effects of Petroleum Diesel, Biodiesel, and Renewable Diesel Exhaust Particles on Human Alveolar Epithelial Cells
Source: J Xenobiot. 2024 Oct 9;14(4):1432–49. doi: 10.3390/jox14040080 (PMC11503417; doi:10.3390/jox14040080)
Supplement: Supplementary file 1 [file jox-14-00080-s001.zip › Supplementary file S5_Metals.xlsx]

## Sheet: Taul1
	Supplementary file S5. Metals (µg/g PM mass)
	data			blank values*		SD10	RME100	SD10	SD10	RME50	RME100	RME5	SME50	SME100	HVO50	HVO100			Replicates	SD10	SD10	SD10	avaregae	sd	CV%
	Al	µg/g		480		805.769	540	1900	88.8088	210	140	110	530	1000	2000	5600				805.769	1900	88.8088	931.526	912.121	97.9169
	K	µg/g		<550		<580	<460	<530	<400	<460	<580	<320	<770	<970	<670	<1100				<580	<530	<400	ad	ad	ad
	Ca	µg/g		280		390	360	1900	220	349.886	260	250	600	330	390	470				390	1900	220	836.667	924.788	110.532
	Cr	µg/g		22.3926		16.9731	22.5414	<18	17.8509	17.7218	43.7101	31.6725	<26	68.0904	28.8864	57.3304				16.9731	<18	17.8509	17.412	0.620688	3.56471
	Mn	µg/g		<3,6		58.3697	16.3672	7.26046	<2,6	8.28652	<3.8	5.39851	<5.1	19.9764	43.1853	51.5971				58.3697	7.26046	<2,6	32.8151	36.1397	110.131
	Fe	µg/g		860		1900	520	190	290	350	330	320	860.136	940	3600	1800				1900	190	290	793.333	959.705	120.971
	Ni	µg/g		<3,6		8.59954	11.2343	<3.5	6.92889	3.07692	11.9484	11.262	<5.1	25.756	4.72705	15.3908				8.59954	<3.5	6.92889	7.76421	1.18133	15.215
	Cu	µg/g		<3,6		13.6294	6.76227	5.46395	8.00227	8.98465	14.3365	14.3457	27.4131	91.5881	29.689	23.7272				13.6294	5.46395	8.00227	9.03189	4.17898	46.2692
	Zn	µg/g		<360		1300	1300	980	1200	1400	2000	830	789.539	1000	949.522	710				1300	980	1200	1160	163.707	14.1127
	Ba	µg/g		15.573		16.9622	18.223	57.943	2.72538	21.3002	5.38662	9.22185	14.9657	26.0705	49.3649	34.6447				16.9622	57.943	2.72538	25.8769	28.6679	110.786
	Pb	µg/g		5.90407		5.03471	1.8357	3.58216	4.62444	6.38259	4.51148	4.48703	7.84609	11.6171	14.8408	2.81841				5.03471	3.58216	4.62444	4.41377	0.748841	16.966
	* based on average particle mass sampled on filters																		ad; not applicable
